# Supplementary material for: Responses of Soil Microbial Communities and Anthracnose Dynamics to Different Planting Patterns in Dalbergia odorifera
Source: Microorganisms. 2025 Dec 18;13(12):2876. doi: 10.3390/microorganisms13122876 (PMC12735525; doi:10.3390/microorganisms13122876)
Supplement: Supplementary file 1 [file microorganisms-13-02876-s001.zip]

Archive with 1 entries (1 files):
- microorganisms-4017568-supplementary.pdf
